# Supplementary material for: Responses of Phyllosphere Microbiome to Ozone Stress: Abundance, Community Compositions and Functions
Source: Microorganisms. 2022 Mar 22;10(4):680. doi: 10.3390/microorganisms10040680 (PMC9024792; doi:10.3390/microorganisms10040680)
Supplement: Supplementary file 1 [file microorganisms-10-00680-s001.zip]

Archive with 1 entries (1 files):
- microorganisms-1626016-supplementary.pdf
